# Supplementary material for: Machine Learning-Assisted FTIR Analysis of Circulating Extracellular Vesicles for Cancer Liquid Biopsy
Source: J Pers Med. 2022 Jun 10;12(6):949. doi: 10.3390/jpm12060949 (PMC9224706; doi:10.3390/jpm12060949)
Supplement: Supplementary file 1 [file jpm-12-00949-s001.zip]

Archive with 1 entries (1 files):
- jpm-1746454-supplementary.pdf
